# Supplementary material for: Development and Pilot Evaluation of a Training-of-Trainers Model for School-Based Sexuality Education Within the ESPRIT Project
Source: Int J Environ Res Public Health. 2026 Jun 26;23(7):843. doi: 10.3390/ijerph23070843 (PMC13410090; doi:10.3390/ijerph23070843)
Supplement: Supplementary file 1 [file ijerph-23-00843-s001.zip]

Archive with 1 entries (1 files):
- ijerph-4343328-supplementary.pdf
